# Supplementary material for: Turner Syndrome and the Thyroid Function—A Systematic and Critical Review
Source: Int J Mol Sci. 2024 Dec 2;25(23):12937. doi: 10.3390/ijms252312937 (PMC11641386; doi:10.3390/ijms252312937)
Supplement: Supplementary file 1 [file ijms-25-12937-s001.zip]

Archive with 1 entries (1 files):
- ijms-3293855-supplementary.pdf
